# Supplementary material for: Systematic Review of the Diagnostic and Clinical Utility of Salivary microRNAs in Traumatic Brain Injury (TBI)
Source: Int J Mol Sci. 2022 Oct 29;23(21):13160. doi: 10.3390/ijms232113160 (PMC9654991; doi:10.3390/ijms232113160)
Supplement: Supplementary file 1 [file ijms-23-13160-s001.zip]

Archive with 1 entries (1 files):
- ijms-1952822-supplementary.pdf
